# Supplementary material for: Predicting SARS-CoV-2 Variant Spread in a Completely Seropositive Population Using Semi-Quantitative Antibody Measurements in Blood Donors
Source: Vaccines (Basel). 2022 Aug 31;10(9):1437. doi: 10.3390/vaccines10091437 (PMC9501043; doi:10.3390/vaccines10091437)
Supplement: Supplementary file 1 [file vaccines-10-01437-s001.zip]

Archive with 1 entries (1 files):
- vaccines-1846756-supplementary.pdf
